# Supplementary material for: Reintroduced Grey Crowned Cranes (Balearica regulorum) Exhibit Reduced Dispersal and Smaller Home Ranges than Wild Conspecifics in Rwanda
Source: Animals (Basel). 2025 Dec 19;16(1):6. doi: 10.3390/ani16010006 (PMC12785080; doi:10.3390/ani16010006)
Supplement: Supplementary file 1 [file animals-16-00006-s001.zip]

Archive with 1 entries (1 files):
- animals-3977030-supplementary.pdf
